# Supplementary material for: Development of Machine Learning Models for Prediction of Osteoporosis from Clinical Health Examination Data
Source: Int J Environ Res Public Health. 2021 Jul 18;18(14):7635. doi: 10.3390/ijerph18147635 (PMC8305021; doi:10.3390/ijerph18147635)
Supplement: Supplementary file 1 [file ijerph-18-07635-s001.zip]

Archive with 1 entries (1 files):
- ijerph-1258605-supplementary.pdf
